# Supplementary material for: Solid Oxide Cells with Phase-Inversion Tape-Casted Hydrogen Electrode and SrSc0.175Nb0.025Co0.8O3−δ Oxygen Electrode for High-Performance Reversible Power Generation and Hydrogen Production
Source: Molecules. 2022 Dec 1;27(23):8396. doi: 10.3390/molecules27238396 (PMC9735547; doi:10.3390/molecules27238396)
Supplement: Supplementary file 1 [file molecules-27-08396-s001.zip]

Archive with 1 entries (1 files):
- molecules-1987853-supplementary.pdf
